# Supplementary material for: How to Measure the Mental Health of Teachers? Psychometric Properties of the GHQ-12 in a Large Sample of German Teachers
Source: Int J Environ Res Public Health. 2022 Aug 6;19(15):9708. doi: 10.3390/ijerph19159708 (PMC9368010; doi:10.3390/ijerph19159708)
Supplement: Supplementary file 1 [file ijerph-19-09708-s001.zip]

Archive with 1 entries (1 files):
- ijerph-1783962-supplementary.pdf
